# Supplementary material for: The Predictive Role of Hepatitis B Biomarkers on HBV Reactivation following Direct-Acting Antiviral Therapy in HBV/HCV Coinfected Patients
Source: Viruses. 2022 Aug 18;14(8):1812. doi: 10.3390/v14081812 (PMC9414824; doi:10.3390/v14081812)
Supplement: Supplementary file 1 [file viruses-14-01812-s001.zip]

Archive with 1 entries (1 files):
- viruses-1748586-supplementary.pdf
